# Supplementary material for: Exploring Correlations of Food-Specific Disgust with Eating Disorder Psychopathology and Food Interaction: A Preliminary Study Using Virtual Reality
Source: Nutrients. 2023 Oct 19;15(20):4443. doi: 10.3390/nu15204443 (PMC10609698; doi:10.3390/nu15204443)
Supplement: Supplementary file 1 [file nutrients-15-04443-s001.zip]

Archive with 1 entries (1 files):
- nutrients-2637300-supplementary.pdf
